# Supplementary material for: Combined Developmental Toxicity of Ecologically Relevant Concentrations of the PFOS Alternative F-53B and Hexavalent Chromium in Zebrafish, Danio rerio
Source: Toxics. 2026 May 27;14(6):471. doi: 10.3390/toxics14060471 (PMC13307901; doi:10.3390/toxics14060471)
Supplement: Supplementary file 1 [file toxics-14-00471-s001.zip]

Archive with 2 entries (2 files):
- SM1 supplementary_edited.pdf
- SM2 supplementary-edited.xlsx
