# Supplementary material for: Combined Developmental Toxicity of Ecologically Relevant Concentrations of the PFOS Alternative F-53B and Hexavalent Chromium in Zebrafish, Danio rerio
Source: Toxics. 2026 May 27;14(6):471. doi: 10.3390/toxics14060471 (PMC13307901; doi:10.3390/toxics14060471)
Supplement: Supplementary file 1 [file toxics-14-00471-s001.zip › SM2 supplementary-edited.xlsx]

## Sheet: Table S4
Table S4. Assumption checks, transformation decisions, omnibus tests, and selected reference post hoc results for seven analyzed groups
Endpoint	Data used for analysis	Transformation applied	Raw Shapiro-Wilk W	Raw Shapiro-Wilk P	Raw Levene statistic	Raw Levene P	Final Shapiro-Wilk W	Final Shapiro-Wilk P	Final Levene statistic	Final Levene P	Selected omnibus test	Omnibus df1	Omnibus df2	Test statistic	Omnibus P value	Omnibus effect size name	Omnibus effect size	Post hoc method	Groups significantly different from vehicle control	Groups significantly different from Mix-L	Groups significantly different from Mix-H	Note
Hatching rate (%)	raw	none	0.97517	0.121365	3.80447	0.0023605	0.97517	0.121365	3.80447	0.0023605	Welch ANOVA	6	30.7634	33.0315	4.24543e-12	η²	0.380178	Games-Howell	FB-L (*); Cr-L (**); Mix-L (***); Cr-H (*); Mix-H (*)	vehicle control (***); FB-H (***)	vehicle control (*)	Raw data met residual normality but violated homogeneity of variance; Welch ANOVA was used.
Malformation rate (%)	raw	none	0.984861	0.94647	1.16667	0.360814	0.984861	0.94647	1.16667	0.360814	One-way ANOVA + Tukey HSD	6	21	33.4535	1.07245e-09	η²	0.905286	Tukey HSD	FB-L (**); Cr-L (***); Mix-L (***); FB-H (***); Cr-H (***); Mix-H (***)	vehicle control (***); Cr-H (*); Mix-H (***)	vehicle control (***); FB-L (***); Cr-L (***); Mix-L (***); FB-H (**)	Raw data met residual normality and homogeneity of variance assumptions.
Cumulative mortality (%)	raw	none	0.986104	0.237512	1.44953	0.201733	0.986104	0.237512	1.44953	0.201733	One-way ANOVA + Tukey HSD	6	117	11.9757	1.88399e-10	η²	0.380475	Tukey HSD	FB-L (***); Cr-L (***); Mix-L (***); FB-H (***); Cr-H (***); Mix-H (***)	vehicle control (***)	vehicle control (***)	Raw data met residual normality and homogeneity of variance assumptions.
Spontaneous coiling (coils/min)	raw	none	0.946525	0.24751	0.11468	0.993239	0.946525	0.24751	0.11468	0.993239	One-way ANOVA + Tukey HSD	6	16	3.99412	0.0123697	η²	0.599647	Tukey HSD	none	Cr-L (*); Cr-H (*)	none	Raw data met residual normality and homogeneity of variance assumptions.
Heart rate (beats/min)	transformed	reciprocal	0.988107	0.93495	7.23958	4.44217e-05	0.985884	0.875317	3.01707	0.0174956	Welch ANOVA	6	15.2354	13.4167	2.54274e-05	η²	0.783432	Games-Howell	Cr-L (**); Mix-L (***); FB-H (**); Cr-H (**); Mix-H (***)	vehicle control (***); FB-L (*)	vehicle control (***); FB-L (**); FB-H (*)	Transformation maintained acceptable residual normality but homogeneity remained inadequate; Welch ANOVA was used.
Body length (μm)	raw	none	0.976319	0.199021	0.975123	0.449386	0.976319	0.199021	0.975123	0.449386	One-way ANOVA + Tukey HSD	6	64	2.88625	0.0149199	η²	0.212961	Tukey HSD	Mix-H (*)	none	vehicle control (*)	Raw data met residual normality and homogeneity of variance assumptions.
Head width (μm)	raw	none	0.986651	0.656308	0.182748	0.980617	0.986651	0.656308	0.182748	0.980617	One-way ANOVA + Tukey HSD	6	64	4.95215	0.000322023	η²	0.317063	Tukey HSD	FB-L (*); Cr-H (*); Mix-H (**)	none	vehicle control (**); Cr-L (*)	Raw data met residual normality and homogeneity of variance assumptions.
Eye diameter X (μm)	raw	none	0.969836	0.085069	1.27303	0.282335	0.969836	0.085069	1.27303	0.282335	One-way ANOVA + Tukey HSD	6	64	5.1302	0.000234017	η²	0.32476	Tukey HSD	FB-L (**); FB-H (**); Cr-H (**); Mix-H (**)	none	vehicle control (**)	Raw data met residual normality and homogeneity of variance assumptions.
Eye diameter Y (μm)	raw	none	0.97438	0.154718	1.32097	0.260837	0.97438	0.154718	1.32097	0.260837	One-way ANOVA + Tukey HSD	6	64	4.01847	0.00177668	η²	0.273642	Tukey HSD	FB-L (*); Mix-H (***)	none	vehicle control (***)	Raw data met residual normality and homogeneity of variance assumptions.
Lens thickness (μm)	raw	none	0.964046	0.0129358	2.03019	0.0704817	0.964046	0.0129358	2.03019	0.0704817	Kruskal-Wallis test	6		10.7179	0.0974957	ε²	0.0561657	Dunn-Bonferroni	none	none	none	Raw data violated residual normality and transformations did not adequately correct it; Kruskal-Wallis test was used.
Total retinal thickness (μm)	transformed	reciprocal	0.95177	0.00201131	1.34074	0.248365	0.975227	0.0798533	1.23263	0.297962	One-way ANOVA + Tukey HSD	6	84	5.11992	0.000159016	η²	0.267779	Tukey HSD	none	Mix-H (*)	Cr-L (***); Mix-L (*); Cr-H (*)	Raw data violated residual normality and/or homogeneity of variance; transformation achieved acceptable assumption compliance.
GCL thickness (μm)	transformed	square root	0.967385	0.0220584	1.62721	0.149683	0.977836	0.122936	1.96623	0.079618	One-way ANOVA + Tukey HSD	6	84	1.34868	0.245013	η²	0.0878695	Tukey HSD	none	none	none	Raw data violated residual normality and/or homogeneity of variance; transformation achieved acceptable assumption compliance.
IPL thickness (μm)	raw	none	0.966509	0.019155	1.42344	0.215287	0.966509	0.019155	1.42344	0.215287	Kruskal-Wallis test	6		23.0928	0.000765993	ε²	0.203485	Dunn-Bonferroni	none	none	Cr-L (**)	Raw data violated residual normality and transformations did not adequately correct it; Kruskal-Wallis test was used.
INL thickness (μm)	raw	none	0.976281	0.0950802	0.97457	0.447623	0.976281	0.0950802	0.97457	0.447623	One-way ANOVA + Tukey HSD	6	84	3.62139	0.0030398	η²	0.205511	Tukey HSD	none	none	Cr-L (*)	Raw data met residual normality and homogeneity of variance assumptions.
ONL thickness (μm)	raw	none	0.988976	0.648289	0.80419	0.569452	0.988976	0.648289	0.80419	0.569452	One-way ANOVA + Tukey HSD	6	84	6.25511	1.83358e-05	η²	0.308817	Tukey HSD	Mix-H (***)	Mix-H (*)	vehicle control (***); FB-L (***); Cr-L (***); Mix-L (*); FB-H (*); Cr-H (***)	Raw data met residual normality and homogeneity of variance assumptions.
Swimming speed, Light1 (mm/s)	raw	none	0.969556	0.114696	1.61277	0.160327	0.969556	0.114696	1.61277	0.160327	One-way ANOVA + Tukey HSD	6	57	2.56919	0.0284577	η²	0.212872	Tukey HSD	none	FB-L (**)	none	Raw data met residual normality and homogeneity of variance assumptions.
Swimming speed, Dark (mm/s)	raw	none	0.981795	0.289215	0.35454	0.90514	0.981795	0.289215	0.35454	0.90514	One-way ANOVA + Tukey HSD	6	76	1.31897	0.259097	η²	0.0943091	Tukey HSD	Cr-L (*)	none	none	Raw data met residual normality and homogeneity of variance assumptions.
Swimming speed, Light2 (mm/s)	transformed	reciprocal	0.913564	5.31059e-05	1.30831	0.264562	0.979874	0.246713	0.758383	0.604924	One-way ANOVA + Tukey HSD	6	72	1.50362	0.189261	η²	0.111349	Tukey HSD	Cr-L (**); Cr-H (***)	none	none	Raw data violated residual normality and/or homogeneity of variance; transformation achieved acceptable assumption compliance.
OPN1SW	raw	none	0.970577	0.745786	0.459493	0.826732	0.970577	0.745786	0.459493	0.826732	One-way ANOVA + Tukey HSD	6	14	12.8432	5.47769e-05	η²	0.846254	Tukey HSD	FB-L (*); Cr-L (*)	FB-H (**); Cr-H (**)	FB-H (**); Cr-H (*)	Raw data met residual normality and homogeneity of variance assumptions.
OPN1LW	raw	none	0.955395	0.428637	0.179706	0.977862	0.955395	0.428637	0.179706	0.977862	One-way ANOVA + Tukey HSD	6	14	3.32249	0.0300527	η²	0.587446	Tukey HSD	Mix-L (*); Cr-H (*)	vehicle control (*)	none	Raw data met residual normality and homogeneity of variance assumptions.
PKCA	raw	none	0.97138	0.763386	0.408119	0.861555	0.97138	0.763386	0.408119	0.861555	One-way ANOVA + Tukey HSD	6	14	2.08915	0.120126	η²	0.472393	Tukey HSD	none	none	none	Raw data met residual normality and homogeneity of variance assumptions.
ATOH7	raw	none	0.981787	0.948557	0.49356	0.802813	0.981787	0.948557	0.49356	0.802813	One-way ANOVA + Tukey HSD	6	14	1.99189	0.135133	η²	0.460529	Tukey HSD	none	none	none	Raw data met residual normality and homogeneity of variance assumptions.
GNAT1	raw	none	0.931761	0.149304	0.517236	0.785928	0.931761	0.149304	0.517236	0.785928	One-way ANOVA + Tukey HSD	6	14	6.37164	0.0021002	η²	0.731954	Tukey HSD	none	FB-H (*)	FB-H (*)	Raw data met residual normality and homogeneity of variance assumptions.
MIPA	raw	none	0.965526	0.633458	0.606777	0.721214	0.965526	0.633458	0.606777	0.721214	One-way ANOVA + Tukey HSD	6	14	0.799691	0.585976	η²	0.255246	Tukey HSD	none	none	none	Raw data met residual normality and homogeneity of variance assumptions.
CRYGN2	raw	none	0.95011	0.342283	0.153214	0.985171	0.95011	0.342283	0.153214	0.985171	One-way ANOVA + Tukey HSD	6	14	4.96024	0.00641731	η²	0.680083	Tukey HSD	Cr-H (*)	Cr-H (*)	none	Raw data met residual normality and homogeneity of variance assumptions.
CYP26A1	raw	none	0.966269	0.649909	0.451344	0.832369	0.966269	0.649909	0.451344	0.832369	One-way ANOVA + Tukey HSD	6	14	5.30931	0.00479062	η²	0.694695	Tukey HSD	Cr-L (**)	none	none	Raw data met residual normality and homogeneity of variance assumptions.
CRYBB	raw	none	0.978392	0.900671	0.395381	0.869883	0.978392	0.900671	0.395381	0.869883	One-way ANOVA + Tukey HSD	6	14	1.75666	0.180397	η²	0.429502	Tukey HSD	none	none	none	Raw data met residual normality and homogeneity of variance assumptions.
RDH1	raw	none	0.953592	0.397438	0.483743	0.809758	0.953592	0.397438	0.483743	0.809758	One-way ANOVA + Tukey HSD	6	14	14.5269	2.70465e-05	η²	0.861607	Tukey HSD	Cr-L (**); Mix-L (*)	vehicle control (*); FB-L (**); Mix-H (***)	Cr-L (***); Mix-L (***); FB-H (**); Cr-H (**)	Raw data met residual normality and homogeneity of variance assumptions.
ALDH1A2	raw	none	0.927654	0.123519	0.437229	0.842041	0.927654	0.123519	0.437229	0.842041	One-way ANOVA + Tukey HSD	6	14	2.46173	0.0773572	η²	0.513389	Tukey HSD	none	none	none	Raw data met residual normality and homogeneity of variance assumptions.
CRYAA	raw	none	0.96274	0.57294	0.721517	0.639343	0.96274	0.57294	0.721517	0.639343	One-way ANOVA + Tukey HSD	6	14	3.80609	0.0184413	η²	0.619943	Tukey HSD	Mix-L (*)	vehicle control (*)	none	Raw data met residual normality and homogeneity of variance assumptions.
PAX6	raw	none	0.957456	0.466443	0.477228	0.814345	0.957456	0.466443	0.477228	0.814345	One-way ANOVA + Tukey HSD	6	14	3.41034	0.0274409	η²	0.593756	Tukey HSD	FB-H (*)	none	none	Raw data met residual normality and homogeneity of variance assumptions.
RX1	raw	none	0.97662	0.869937	0.387777	0.874785	0.97662	0.869937	0.387777	0.874785	One-way ANOVA + Tukey HSD	6	14	3.80082	0.0185368	η²	0.619616	Tukey HSD	Cr-L (*)	none	none	Raw data met residual normality and homogeneity of variance assumptions.
RHO	raw	none	0.975699	0.852669	0.280018	0.937	0.975699	0.852669	0.280018	0.937	One-way ANOVA + Tukey HSD	6	14	1.78818	0.173494	η²	0.433865	Tukey HSD	none	none	none	Raw data met residual normality and homogeneity of variance assumptions.

## Sheet: Table S5
Table S5. G*Power-based sensitivity analysis for sample-size justification.
Endpoint	Vehicle control	FB-L	Cr-L	Mix-L	FB-H	Cr-H	Mix-H	Total N (7 groups)	Minimum n/group	Harmonic mean n/group	Detectable effect size f (using total N)	Detectable effect size f (using harmonic mean n)
Hatching rate (%)	12	11	11	12	12	11	11	80	11	11.407	0.431	0.431
Malformation rate (%)	4	4	4	4	4	4	4	28	4	4	0.805	0.805
Cumulative mortality (%)	18	18	18	18	17	17	18	124	17	17.702	0.34	0.341
Spontaneous coiling (coils/min)	3	3	3	5	3	3	3	23	3	3.182	0.927	0.95
Heart rate (beats/min)	6	6	6	6	6	6	6	42	6	6	0.622	0.622
Body length (μm)	11	10	10	10	10	10	10	71	10	10.132	0.46	0.46
Head width (μm)	11	10	10	10	10	10	10	71	10	10.132	0.46	0.46
Eye diameter X (μm)	11	10	10	10	10	10	10	71	10	10.132	0.46	0.46
Eye diameter Y (μm)	11	10	10	10	10	10	10	71	10	10.132	0.46	0.46
Lens thickness (μm)	14	14	15	12	12	12	12	91	12	12.895	0.402	0.403
Total retinal thickness (μm)	14	14	15	12	12	12	12	91	12	12.895	0.402	0.403
GCL thickness (μm)	14	14	15	12	12	12	12	91	12	12.895	0.402	0.403
IPL thickness (μm)	14	14	15	12	12	12	12	91	12	12.895	0.402	0.403
INL thickness (μm)	14	14	15	12	12	12	12	91	12	12.895	0.402	0.403
ONL thickness (μm)	14	14	15	12	12	12	12	91	12	12.895	0.402	0.403
Swimming speed, Light1 (mm/s)	10	10	9	9	9	9	8	64	8	9.097	0.487	0.488
Swimming speed, Dark (mm/s)	12	12	12	12	11	12	12	83	11	11.846	0.422	0.422
Swimming speed, Light2 (mm/s)	12	12	12	11	10	12	10	79	10	11.214	0.434	0.435
OPN1LW	3	3	3	3	3	3	3	21	3	3	0.995	0.995
OPN1SW	3	3	3	3	3	3	3	21	3	3	0.995	0.995
GNAT1	3	3	3	3	3	3	3	21	3	3	0.995	0.995
PAX6	3	3	3	3	3	3	3	21	3	3	0.995	0.995
PKCA	3	3	3	3	3	3	3	21	3	3	0.995	0.995
RDH1	3	3	3	3	3	3	3	21	3	3	0.995	0.995
RHO	3	3	3	3	3	3	3	21	3	3	0.995	0.995
RX1	3	3	3	3	3	3	3	21	3	3	0.995	0.995
MIPA	3	3	3	3	3	3	3	21	3	3	0.995	0.995
ALDH1A2	3	3	3	3	3	3	3	21	3	3	0.995	0.995
ATOH7	3	3	3	3	3	3	3	21	3	3	0.995	0.995
CRYAA	3	3	3	3	3	3	3	21	3	3	0.995	0.995
CRYBB	3	3	3	3	3	3	3	21	3	3	0.995	0.995
CRYGN2	3	3	3	3	3	3	3	21	3	3	0.995	0.995
CYP26A1	3	3	3	3	3	3	3	21	3	3	0.995	0.995
